# Supplementary material for: Long-Term Oral Administration of Hyperimmune Egg-Based IgY-Rich Formulations Induces Mucosal Immune Response and Systemic Increases of Cytokines Involved in Th2- and Th17-Type Immune Responses in C57BL/6 Mice
Source: Int J Mol Sci. 2024 Aug 9;25(16):8701. doi: 10.3390/ijms25168701 (PMC11354499; doi:10.3390/ijms25168701)
Supplement: Supplementary file 1 [file ijms-25-08701-s001.zip]

Archive with 4 entries (4 files):
- Table-S1-Bodyweight.pdf
- Table-S2-serum-cytokines.pdf
- Table-S3-Biochemistry.pdf
- Table-S4-Hematology-WBC.pdf
